# Supplementary material for: Pinopsin Regulates Melatonin Production and Daily Locomotor Activity: Functional Insights From Gene‐Edited Xenopus Tadpoles
Source: J Pineal Res. 2026 Jan 27;78(2):e70114. doi: 10.1111/jpi.70114 (PMC12836464; doi:10.1111/jpi.70114)
Supplement: Supplementary file 6 — Supplemental Table S1: Lissamphibian species with a complete pinopsin gene. [file JPI-78-e70114-s005.xlsx]

## Sheet: Sheet1
Supplemental Table S1: Lissamphibian species with a complete pinopsin gene
Order	Family	Species	Pinopsin	Genome version	Deduced aminoacid sequence of pinopsin genes
Gymnophiona	Rhinatrematidae	Rhinatrema bivittattum	present	aRhiBiv1.2	MRPLNSSLASKENAAPGPFDGPQWPYLAPRSTYTAIAILMGTVLILASLANGLVIMASIKYKKLRSPLNYILLNLAVADLLVTFFGSSISFSNNINGFFVLGKLMCEFEGFMVSLTGIVGLWSLAVLAFERYIVICKSMGDFRFQQKHAVIGCAFTWAWSLIWTTPPLFGWCSYVPEGLRTSCGPNWYTGGANNSSYIIALFITCFIMPLGLIIFSYASLLGTLRAAAAQQKESETTQRAEKEVTRMVIAMVVAFLICWLPYATFAIVVTLNKDIVIQPSLASMPSYFSKTATVYNPVIYVFMNKQFRNCLLTMVCCGHNPFGGEHTSESVGTRSRNSTSVSEGSRNKVTPA
Caudata	Ambystomatidae	Ambystoma mexicanum	present	UKY_AmexF1_1	MPSPNTTTDWTDNGTPGPFDGPQWPHMAPRSVFTTIAVLMGLVVISASFVNGLVIVVSIRYKKLRSPLNYILVNLAVADLMVTFFGSSISFSNNIRGFFVLGKTVCEFEGFMVSLTGIVGLWSLAILAFERYIVICKPMGDFRFQQKHAVMGCAFTWLWSLLWTAPPLFGWSSYVPEGLRTSCGPNWYTGGSNNNSYIMVLFITCFIMPLSTIVFSYASLLMALRAVAAQQKESETTQRAEKEVTRMVVAMVMAFLICWLPYATFAIVVATNKDIVIEPALASMPSYFSKTATVYNPVIYVFMNKQFRHCLLTLMCCGRNPCGGEEDASATAASARTDVTSVSEGGGNKVTPA
Caudata	Plethodontidae	Desmognathus fuscus	present	Dfus2.0	MHAQNSSLDVTEYGAPGPFDGPQWPHMAPRSVFLSIAVLMGVVVISASFVNGLVILVSIRYKKLRSPLNYILLNLAVADLLVTFFGSSISFSNNIQGYFVFGKTVCEFEGFMVSLTGIVGLWSLAILAFERYIVICKPMGDFRFQQKHAVLGCAFTWVWSLAWTAPPLVGWSSYVPEGLRTSCGPNWYTGGSNNNSYIMVLFITCFVMPLSMIVFSYASLLMTLRAVAAQQKESETTQRAEREVTRMVVAMVMAFLICWLPYATFAMVVATNKDIVIKPTLASMPSYFSKTATVYNPVIYVFMNKQFRNCLLTMMCCGRNPCGGEDDSSATVASGARGTDVTSASEGGGNKVTPA
Caudata	Salamandridae	Pleurodeles waltl	present	aPleWal1.hap1.20221129	MHFPNFSLDSRENGTPGPFDGPQWPHMAPRSVFMSIATLMGVVVVSASFVNGLVIVVSIRYKKLRSPLNYILVNLAVADLLVTFFGSSISFSNNIQGFFVLGKTFCEFEGFMVSLTGIVGLWSLAILALERYIVICKPMGDFRFQQKHAVTGCAFTWVWSLIWTAPPLFGWSSYVPEGLGTSCGPNWYTGGSNNNSYIMALFITCFAMPLSMIIFSYASLLMTLRAVAAQQKESETTQRAEREVTRMVIAMVMAFLICWLPYATFAMVVATNKDIVIQPALASMPSYFSKTATVYNPVIYVFMNKQFRNCLLALMCCGRNPCGGEEDGSATVASARTDVTSVSEGGGNKVTPA
Caudata	Salamandridae	Calotriton arnoldi	present	aCalArn1	MHFPNASLDSTENGTPGPFDGPQWPHLAPRSVFISIAALMGAVVVSASFVNGLVIVVSIRYKKLRSPLNYILVNLAVADLLVTFFGSSVSFSNNIRGFFVLGKTVCELEGFMVSLTGIVGLWSLAILAFERYIVICKPMGEFRFQQKHAVIGCAFTWVWSLLWTAPPLFGWSSYVPEGLRTSCGPNWYTGGSNNNSYIMALFITCFTLPLSMIIFSYTSLLMTLRAVAAQQKESETTQRAEREVTRMVIAMVMAFLVCWLPYATFAMVVATNKDIVIQPALASMPSYFSKTATVYNPVIYVFMNKQFRNCLMTLICCGRSPRGGEEDGSATVGSARTDVTSVSEGGGNKVTPA
Caudata	Salamandridae	Triturus cristatus	present	aTriCri1.1	MHFQNASLDSTENGTPGPFDGPQWPHKAPRSVFITIAALMGAVVVSASFVNGLVIVVSIRYKKLRSPLNYILVNLAVADLLVTFFGSSVSFSNNIRGFFVLGKPVCEFEGFMVSLTGIVGLWSLAILAFERYIVICKPMGEFRFQQRHAVIGCAFTWVWSLLWTAPPLFGWSSYVPEGLGTSCGPNWYTGGSNNNSYIMALFITCFTLPLSMIIFSYTSLLMTLRAVAAQQKESETTQRAEREVTRMVIAMVMAFLVCWLPYATFAMVVATNKDIVIQPALASMPSYFSKTATVYNPVIYVFMNKQFRNCLLTLICCGRSPRGGEEDGSATVGSARTDVTSVSEGGGNKVTPA
Caudata	Salamandridae	Lissotriton helveticus	present	aLisHel1.1	MHFPNASLDSTENGTPGPFDGPQWPHLAPRSVFISIAALMGAVVVSASFVNGLVIVVSIRYKKLRSPLNYILVNLAVADLLVTFFGSSVSFSNNIQGFFVLGKTVCEFEGFMVSLTGIVGLWSLAILAFERYIVICKPMGEFRFQQKHAVIGCAFTWVWSLLWTAPPLFGWSSYVPEGLRTSCGPNWYTGGSNNNSYIMALFITCFTLPLSMIVFSYTSLLMTLRAVAAQQKESETTQRAEREVTRMVIAMVMAFLICWLPYATFAMVVATNKDIVIQPALASMPSYFSKTATVYNPVIYVFMNKQFRNCLLTLICCGRSPRGGEEDGSATVGSARTDVTSVSEGGGNKVTPA
Caudata	Salamandridae	Lissotriton vulgaris	present	aLisVul1.1	MHFPNTTLDSTGNGTPGPFDGPQWPHLAPRSVFLSIAALMGAVVVSASFVNGLVIVVSIRYKKLRSPLNYILVNLAVADLLVTFFGSSVSFSNNIRGFFALGKTVCEFEGFMVSLTGIVGLWSLAILAFERYIVICKPMGEFRFQQKHAVIGCAFTWVWSLLWTAPPLFGWSSYVPEGLRTSCGPNWYTGGSNNNSYIMALFITCFTLPLSMIIFSYTSLLMTLRAVAAQQKESETTQRAEREVTRMVIAMVLAFLICWLPYATFAMVVATNKDIVIQPALASMPSYFSKTATVYNPVIYVFMNKQFRNCLLTLICCGRSPRGGEEDGSATVGSARTDVTSVSEGGGNKVTPA
Caudata	Salamandridae	Cynops pyrrhogaster	present	GenBank: BBA68526.1	MENGTPGPFDGPQWPHLAPRSVFISIAALMGAVVVSASFVNGLVIVVSIRYKKLRSPLNYILVNLAVANLLVTFFGSSVSFSNNIQGFFVLGKSVCEFEGFMVSLTGIVGLWSLAILAFERYIVICKPMGDFRFQQKHAVIGCAFTWVWSLLWTAPPLFGWSSYVPEGLRTSCGPNWYTGGSNNNSYIMALFITCFTLPLSMIIFSYTSLLMTLRAVAAQQKESETTQRAEREVTRMVVAMVMAFLICWLPYATFAMVVATNKDIVIQPALASMPSYFSKTATVYNPVIYVFMNKQFRNCLLALVCCSRSLRGEEEDGIATVSSARTDVTSVSEGGGNKVTPA
Anura	Ascaphidae	Ascaphus truei	present	aAscTru1.hap1	MHAANMSVDYTEFEIPGPFDGPQWPHMAQRSTFMSAAVLMGIVVVLASFVNGLVIVVSIGYKKLRSPLNYILVNLAVADLLVTVFGTSVCFSNNVNGYFILGKAMCEFEGFMVSLTGIVGLWSLAILALERYIVICKPMGDFRFQQRHAVIGCAFTWIWALIWTSPPLFGWSSYVPEGLGTSCGPNWYTGGSNNNSYIMALFITCFMMPLGTIIFSYASLLLTLRAVAEQQKESETTQRAEREVTRMVIAMVLAFLICWLPYATFAIVVATNKAIVIQPTLASMPSYFSKTATVYNPIIYVFMNKQFRNCLLTLMCCGCNPFAGERESSGSVPSGRTDVALVSEKGGNKVTPA
Anura	Pelobatidae	Spea hammondii	present	aSpeHam1.0.hap2	MYAVANMSSHESHGPFEGPQWPHVAPRSTFLIIAVLMGIVVALAFFVNGLVIMVSIRYKKLRSPLNYILLNLAVANVLVTIFGSSVSFFNNVTGYFTMGKAMCEFEGFMVSLTGIVGLWSLAILAFERYIVICKPMGDFRFKQRHAVFGCAFTWIWALVWTSPPLFGWCSYVPEGLGTSCGPNWYSGGSNNNSYILVLFTTCFVMPLSTIIFSYSNLLMALRAVAAQQKESETTQRAEREVTRMVIAMVLAFLVCWLPYAAFAIVAATNKDIVIQPTLASMPSYFSKTATVYNPVIYVFMNKQFRNCLISLVCCGRNPFAEEESSTASGRTDVTSVTEGGGNKVTPS
Anura	Pelobatidae	Spea multiplicata	present	usc_Smult_1.0	MHAVANMSSHDSHGPFQGPQWPHVAPRSTFLIIAVLMGIVVALAFFVNGLVIMVSIRYKKLRSPLNYILVNLALANLLVTIFGSSVSFFNNVTGYFTMGKAMCEFEGIVGLWSLAILAFERYIVICKPMGDFRFKQRHAVFGCAFTWIWALVWTSPPLFGWCSYVPEGLGTSCGPNWYSGGSNNNSYILVLFTTCFVMPLSTIIFSYSNLLMALRAVAAQQKESETTQRAEREVTRMVIAMVLAFLVCWLPYAAFAMVAATNKDIVIQPTLASMPSYFSKTATVYNPVIYVFMNKQFRNCLISLVCCGRNPFAEEESSTASGRTDVTSVSEGGGNKVTPS
Anura	Pelobatidae	Spea bombifrons	present	aSpeBom1.2.pri	MYAVANMSSQDSHGPFEGPQWPHVAPRSTFLIIAVLMGIVVALAFFVNGLVIMVSIRYKKLRSPLNYILLNLAVANVLVTIFGSSVSFFNNITGYFTMGKAMCEFEGFMVSLTGIVGLWSLAILAFERYIVICKPMGDFRFKQRHAVFGCAFTWIWALVWTSPPLFGWCSYVPEGLGTSCGPNWYSGGSNNNSYILVLFTTCFVMPLSTIIFSYSNLIMALRAVAAQQKESETTQRAEREVTRMVIAMVLAFLVCWLPYAAFAIVAATNKDIVIQPTLASMPSYFSKTATVYNPVIYVFMNKQFRNCLISLVCCGRNPFAEEESSTASGRTDVTSVTEGGGNKVTPS
Anura	Pelobatidae	Pelobates cultripes	present	aPelCul1.1_chrom	MHSPSNKSAYEALGPFDGPQWPHIAPRSTYMMIAVLMGIVVFLAFIVNGLVIVVTIRYKKLRSPLNYILVNLSVANLLVTIFGSSVSFFNNVIGYFKLGKTMCEFEGFMVSLTGIVGLWSLAILAFERYLVICKPMGDFRFQQRHAVLGCTFTWVWSFIWTCPPLFGWCSYVPEGLRTSCGPNWYSGGNNNNSYIMALFTTCFIMPLSTIIFSYSNLLMALRAVAAQQKDSETTQRAEREVTRMVIAMVLAFLICWCPYAAFAVVVASNKDIVIEPTLASMPSYFSKTATVYNPVIYVFMNKQFRNCLMSILCCGRNPFGDDESSTVSGRTDVTSVSEGGGNKVTPA
Anura	Pelobatidae	Pelobates fuscus	present	aPelFus1.pri	MHSPSNKSAYEALGPFDGPQWPHIAPRSTFMMIAVLMGIVVFLAFIVNGLVIVVTIRYKKLRSPLNYILVNLSVANLLVTIFGSSVSFFNNVIGYFKLGKTMCEFEGFMVSLTGIVGLWSLAILAFERYLVICKPMGDFRFQQRHAVLGCAFTWVWSFIWTCPPLFGWCSYVPEGLRTSCGPNWYSGGSNNNSYIMALFTTCFIMPLSTIIFSYSNLLMALRAVAAQQKDSETTQRAEREVTRMVIAMVLAFLICWCPYAAFAMVVASNKDIVIEPTLASMPSYFSKTATVYNPVIYVFMNKQFRNCLMSILCCGRNPFGDDESSTVSGRTDVTSVSEGGGNKVTPA
Anura	Pelodytidae	Pelodytes ibericus	present	aPelIbe1.pri	MHFVANMSVYETPGPYDGPQWPHVASRSTFLIVAVLMGIVVFLAFIVNGLVVVVSFQYKKLRSPLNYILVNLAVANLLVTIFGSSVSFFNNLIGYFLLGKAMCEFEGFMVSLTGIVGLWSLAILAFERYLVICKPMGDFRFQQRHAVLGCTFTWVWSLLWTTPPLFGWNSYVPEGGLGTSCGPNWYSGGNNNNSYIMALFTTCFVMPLSMIIFSYSSLLMALRAVAAQQKESETTQRAEREVTRMVIAMVLAFLVCWLPYAIFAMVAAINKDIVIQPTLASMPSYFSKTATVYNPVIYVFMNKQFRNCLMTLVCCGHNPLTEDESSTASGHTDVTSVSEGVGNKVTPA
Anura	Megophryidae	Leptobrachium ailaonicum	present	ASM1899414v1	MHSARNMSAYDALGPYDGPQWPHVAPRSTFLIIAVMMGIVVFLAFFVNGMVIVVTIQYKRLRSPLNYILVNLAVANLLVTIFGSSISFFNNVIGYFVLGKAMCEFEGFMVSLTGIVGLWSLAILAFERYLVICKPMGDFRFQQRHAVLGCAFTWVWAFLWTAPPLFGWCSYVPEGGLRTSCGPNWYSGDSNNNSYIMALFTTCFVMPLSTIIFSYSSLLMSLRAVVAAQQKESETTQRAEREVTRMVIAMVLAFLICWLPYAIFAMVVATNKVIVIQPTLASMPSYFSKTATVYNPIIYVFMNKQQFRNCLLTILCCGRQPFTEDESSAANARTDVTSVSEGGGNKVTPA
Anura	Megophryidae	Leptobrachium leishanense	present	ASM966780v1	MHSARNMSAYDALGPYDGPQWPHVAPRSTFLIIAVMMGIVVFLAFFVNGMVIVVTIQYKRLRSPLNYILVNLAVANLLVTIFGSSISFFNNVIGYFVLGKAMCEFEGFMVSLTGIVGLWSLAILAFERYLVICKPMGDFRFQQRHAVLGCAFTWVWAFLWTAPPLFGWCSYVPEGGLRTSCGPNWYSGDSNNNSYIMALFTTCFVMPLSTIIFSYSSLLMSLRAVAAQQKESETTQRAEREVTRMVIAMVLAFLICWLPYAIFAMVVATNKVIVIQPTLASMPSYFSKTATVYNPIIYVFMNKQQFRNCLLTILCCGRQPFTEDESSAANARTDVTSVSEGGGNKVTPA
Anura	Rhinophrynidae	Rhinophrynus dorsalis	present	aRhiDor1.hap1	MRAGNMSAYETIGPFDGPQWPHLAPRSTYLIVAAVMGMVTFLAFFVNGLVVVVTLKYKKLRSPLNYILVNLAVADLLVTVFGSSIAFSNNIFGYFTMGKMMCEFEGFMVSLTGIVGLWSLAILAFERYMVICKPMGDFRFQQKHAILGCSFTWIWAFIWTSPPLFGWCSYVPEGLKTSCGPNWYTGGTNNNSYIMALFITCFVMPLSTIIFSYSNLLMALRAVAAQQKESETTQRAEREVTRMVIAMVLAFLLCWLPYASFAIVAASNKDIVIDPTLASMPSYFSKTATVYNPVIYVFMNKQFRNCLMTLLCCGKSPFGDDESSTASGRTDVTSVSESGGSKVSPA
Anura	Discoglossidae	Discoglossus pictus	present	aDisPic1.pri	MHAASMSVDNAAYETPGPYDGPLWPHIAPHSTYLSVAVLMGIVVILAFVVNGLVIMVTIRYKKLRSPLNYILVNLAVADLLVTIFGSSVSFTNNVYGYFMLGKPMCELEGFVVSLTGIVGLWSLAILAFERYIVICKPLGDFRFKQRHAVTGCAFTWIWALIWTAPPLFGWSSYVTEGLGTSCGPNWYTGGSNNNSYILALFITCFMMPLSMIIFSYSSLLLTLKAVAAQQKDSETTQRAEREVTRMVIAMVLAFLICWLPYATFAMVVATNKDIVILPTLASLPSYFSKTATVYNPIIYVFMNKQFRNCLLTLVCCGHSPFPLDEDSTGTSNRTDVTSVSEGSGNKVTPA
Anura	Bombinatoridae	Bombina bombina	present	aBomBom1.pri	MTQTNNIETTGCNNNDEILTFSDWCAVQDLQHLAKENANEAIDLIEDKDVKHQYKKSKSLNYSIYGAENFYLFRDYESLGPFDGPQWPHVAPYTTYMLVAMLMGIVVALAFVVNGMVIIVTIRYKKLRSPLNYILVNLAVADLLVTIFGSTVSFTNNVNGYFTLGKSMCEVEGFMVSLTGIVGLWSLAILAFERYIVICKPMGEFRFQQKHAVMGCAFTWIWALMWTSPPLIGWCSYVPEGLGTSCGPNWYTGGANNNSYIMTLFVTCFAMPLSMIIFSYTSLLMALRAVAAQQKESETTQRAEREVTRMVIAMVLAFLICWLPYATFAMVVATNKDIVIHPTLASMPSYFSKTATVYNPIIYIFMNKQFRNCLLTLLCCGRNPFAGEEDTTAASGTTN…
Anura	Pipidae	Xenopus tropicalis	present	UCB_Xtro_10.0	MRAGNMSAYEAPGPYDGPQWPHLAPRSTFLTVAAVMCMVVILAFFVNGLVIVVTLKYKKLRSPLNYILVNLAIANLLVTIFGSSVSFSNNVVGYFFMGKTMCEFEGFMVSLTGIVGLWSLAILAFERYLVICKPMGDFRFQQKHAILGCSFTWVWSFIWTSPPLFGWCSYVPEGLRTSCGPNWYTGGTNNNSYIMALFLTCFIMPLSTIIFSYSNLLMALRAVAAQQKDSETTQRAEKEVTRMVIAMVLAFLICWLPYASFAVVVAVNKDVVIEPTVASLPSYFSKTATVYNPIIYVFMNKQFRNCLMTLLCCGRSFGDDETSSASGRTDVTSVSEAGGNKVTPA
Anura	Pipidae	Xenopus laevis	present	Xenopus_laevis_v10.1	MRAGNISAYEALGPFDGPQWPHLAPRSTFFTVAAVMCMVVILAFFVNGMVIVVTLKYKKLRSPLNYILVNLAVANLMVTIFGSSVSFSNNIVGYFFMGKAVCEFEGFMVSLTGIVGLWSLAILAFERYMVICKPMGDFRFQQKHAVLGCSFTWVWSFIWTSPPLFGWCSYVPEGLKTSCGPNWYTGGTNNNSYIMVLFLTCFIMPLSTIIFSYSNLLMALRAVAAQQKDSETTQRAEKEVSRMVIAMVLAFLICWLPYATFAVVVAVNKDVVIEPTVASLPSYFSKTATVYNPIIYVFMNKQFRNCLMTLLCCGRSPFGDDETSTSSARTDVTSVSEAGGNKVTPA
Anura	Pipidae	Hymenochirus boettgeri	present	UCB_Hboe_1.0	MAAGNISAYGAPSPFEGPQWPHLAPRSTYTMVAVVMGIVMVSAFSVNSMVIIVTLKYKRLRSPLNYILVNLAVADLIVTIFGSSLCFSSNILGYFFLGSAMCELEGFIVSLTGIVGLWSLAILAFERYIVICKPIGDFRFQQKHAVLGCTFTWVWALMWSSPPLFGWCSYVPEGLRTSCGPNWYTGGTNNNSYIMTLFLTCFAMPLSTIIFSYSNLLMALRAVAAQQKDSETTQRAEKEVTRMVIAMVLAFLLCWLPYASFALVVAINKDVVINPTLASMPSYFSKTATVYNPIIYVFMNKQFRNCLMSVLCCGRRPLEDETSSTSARTDVTSVSEGGNKVSPA
Anura	Pipidae	Xenopus clivii	present	ASM4611845v1	MRAGNISAYEAPGPFDGPQWPQIAPRSTFLTVAAVMCMVVILAFFVNGMVIVVTLKYKKLRSPLNYILVNLAVANLMVTIFGSSVSFSNNVIGYFFMGKAMCEFEGFMVSLTGIVGLWSLAILAFERYMVICKPMGDFRFQQKHAILGCSFTWVWSFIWTAPPLFGWCSYVPEGLRTSCGPNWYTGGTNNNSYIMALFLTCFIMPLSTIIFSYSNLLMALRAVAAQQKDSETTQRAEKEVTRMVIAMVLAFLICWLPYATFAVVVAVNKDIVIEPTVASLPSYFSKTATVYNPIIYVFMNKQFRNCLMTLLCCGRSPFGDEETSSSSARTDVTSVSEAGGNKVTPA
Anura	Pipidae	Xenopus petersii	present	aXenPet1.paternal.cur	MRAGNISAYEALGPFDGPQWPHLAPRSTFFTVAAVMCMVVILAFFVNGMVIVVTLKYKKLRSPLNYILVNLAVANLMVTIFGSSVSFSNNVVGYFFMGKAVCEFEGFMVSLTGIVGLWSLAILAFERYMVICKPMGDFRFQQKHAVLGCSFTWVWSFIWTSPPLFGWCSYVPEGLKTSCGPNWYTGGTNNNSYIMVLFLTCFIMPLSTIIFSYSNLLMALRAVAAQQKDSETTQRAEKEVSRMVIAMVLAFLICWLPYATFAVVVAVNKDVVIEPTVASLPSYFSKTATVYNPIIYVFMNKQFRNCLMTLLCCGRSPFGDDETSTSSARTDVTSVSEAGGNKVTPA
Anura	Leptodactylidae	Engystomops pustulosus	present	aEngPut4.maternal	MPSANMSAQGTPGPFDGPQWPHLAPRSTYLIVAVLMGMVVVLAFFVNGMVIIVSLKYKKLRSPLNYILVNLAVADILVTIFGSSVSFHNNIFGFFTLGKAMCEFEGFMVSLTGIVGLWSLAILALERYIVICKPLGDFRFQQRHAVMGCAFTWIWAFLWTSPPLFGWCSYVPEGLGTSCGPNWYTGGTNNNTYIIALFTTCFMMPLSTIIFSYSNLLIALRAVAAQQKESETTQRAEREVTRMVIAMVLAFLICWLPYAAFAIVMATNKQVVIDPTLASMPSYFSKTATVYNPVIYVFMNKQFRDCLMKLICCGRNPFGEDETSTASTRTDVTTVSEGGGNKVSPA
Anura	Leptodactylidae	Leptodactylus fuscus	present	aLepFus1.hap2	MHSANISAQETTGPFEGPQWPHLAPRSTYLIIAILMGMVVVLAFFVNGMVIVVSLKYKKLRSPLNYILVNLAVADILVTIFGSTVSFHNNIFGFFTLGKSMCEFEGFMVSLTGIVGLWSLAILAFERYIVICKPLGDFRFQQRHAVMGCAFTWFWALIWTSPPLFGWCSYVPEGLGTSCGPNWYTGGTNNNSYILALFTTCFVMPLSTIIFSYSHLLFALRAVAAQQKESETTQRAEREVTRMVIAMVLAFLICWLPYAVFAMVTATNKHIVIDPTLSSMPSYFSKTATVYNPVIYVFMNKQFRNCLMKLICCGRNPFGVEDETSASSGRTDITTVSEGGGNKVTPA
Anura	Leptodactylidae	Leptodactylus mystaceus	present	ASM4462851v1	MHSANMSAQERTGPFEGPQWPHLAPRSTYLIIAVLMGMVVFLAFFVNGMVIVVSLKYKKLRSPLNYILVNLAVADVLVTIFGSSVSFHNNIFGFFTLGRTMCEFEGFMVSLTGIVGLWSLAILAFERYIVICKPLGDFRFQQRHAVMGCAFTWFWALLWTSPPLFGWCSYVPEGLGTSCGPNWYTGGTNNNSYIMALFITCFIMPLSTIIFSYSNLLFTLRAVAAQQKESETTQRAEREVTRMVIAMVLAFLICWLPYAIFAIVMATNKHIVIDPTLSSMPSYFSKTATVYNPVIYVFMNKQFRNCLIKLICCGRNPFGAEDETSGTSGRTDITTVSEGGGNKVTPA
Anura	Leptodactylidae	Leptodactylus melanonotus	present	ASM4475866v1	MHSANMSAQERTGPFEGPQWPHLAPRSTYLIIAVLMGMVVFLAFFVNGMVIVVSLKYKKLRSPLNYILVNLAVADVLVTIFGSSVSFHNNIFGFFTLGRTMCEFEGFMVSLTGIVGLWSLAILAFERYIVICKPLGDFRFQQRHAVMGCAFTWFWALLWTSPPLFGWCSYVPEGLGTSCGPNWYTGGTNNNSYIMALFITCFIMPLSTIIFSYSNLLFTLRAVAAQQKESETTQRAEREVTRMVIAMVLAFLICWLPYAIFAIVMATNKHIVIDPTLSSMPSYFSKTATVYNPVIYVFMNKQFRNCLIKLICCGRNPFGAEDETSGTSGRTDITTVSEGGGNKVTPA
Anura	Leptodactylidae	Adenomera lutzi	present	ASM4475848v1	MHSENLSAQETTGPFEGPQWPRLAPRSTYLVVAVLMGMVVVLAFFVNGMVIVVSLKYKKLRSPLNYILVNLAVADMLVTIFGSTVSFHNNIFGFFTLGKSMCEFEGFMVSLTGIVGLWSLAILAFERYIVICKPLGDFRFQQRHAVLGCAFTWLWALLWTSPPLFGWCSYVPEGLGTSCGPNWYTGGTNNNSYILALFTTCFVMPLSTIIFSYSHLLIALRTVAAQQKESETTQRAEREVTRMVIAMVLAFLICWLPYAAFAIVMATNKHIVIDPTLASMPSYFSKTATVYNPVIYVFMNKQFRNCLMKLICCGRNPFGGKDETSTTATSGRTDITTVSDGGGNKVTPA
Anura	Dendrobatidae	Ranitomeya imitator	present	aRanImi1.pri	MRSANMSALQSQGPFEGPQWPHLAPRSTYLIIASLMGLVVVLAFFVNGMVIVVSLKFKKLRSPLNYILVNLAVADLLVTIFGSSISFYNNIFGYFTMGKIMCEFEGFMVSLTGIVGLWSLAILAFERYIVICKPMGDFRFQQKHAIMGCAFTWIWAFTWTSPPLFGWCSYVTEGLGTSCGPNWYTGGTNNNSYIMVLFGTCFAMPLTTIIFSYSNLLFALRAVAAQQKESETTQRAEREVSRMVVAMVLAFLICWLPYAIFAMLMATNKDIVIDPSLASMPSYFSKTATVYNPVIYVFMNKQFRTCLMKLLCCGRDPFGGDDDSSSVSGRTDVTSVSEGGGSKVSPA
Anura	Dendrobatidae	Ranitomeya variabilis	present	aRanVar5.hap2	MRSANMSALQSQGPFEGPQWPHLAPRSTYLIIASLMGLVVVLAFFVNGMVIVVSLKFKKLRSPLNYILVNLAVADLLVTIFGSSISFYNNIFGYFTMGKTMCEFEGFMVSLTGIVGLWSLAILAFERYIVICKPMGDFRFQQKHAIMGCSFTWIWAFMWTSPPLFGWCSYVTEGLGTSCGPNWYTGGTNNNSYIMVLFGTCFAMPLTTIIFSYSNLLFALRAVAAQQKESETTQRAEREVSRMVVAMVMAFLICWLPYAIFAMLMATNKDIVIDPSLASMPSYFSKTATVYNPVIYVFMNKQFRTCLMKLLCCGRDPFGGDDDSSSVSGRTDVTSVSEGGGSKVSPA
Anura	Dendrobatidae	Dendrobates tinctorius	present	ASM3965494v1	MRSANMSALQSQGPFEGPQWPHLAPRSTYLIIASLMGLVVVLAFFVNGMVIVVSLKFKKLRSPLNYILVNLAVADLLVTIFGSSISFYNNIFGYFTMGKAMCEFEGFMVSLTGIVGLWSLAILAFERYIVICKPMGDFRFQQKHAIMGCAFTWIWAFMWTSPPLFGWCSYVTEGLGTSCGPNWYTGGTNNNSYIMALFGTCFAMPLTTIIFSYSNLLFALRAVAAQQKESETTQRAEREVSRMVVAMVMAFLICWLPYAIFAMLMATNKDIVIDPSLASMPSYFSKTATVYNPVIYVFMNKQFRTCLMKLLCCGRDPFGGDDDSSSVSGRTDVTSVSEGGGSKVSPA
Anura	Dendrobatidae	Oophaga pumilio	present	UCB_Opum_1.0	MRSANMSALESPGPFEGPQWPHRAPRSTYLIIASLMCMVVVLAFFVNGMVIVVSLKFKKLRSPLNYILVNLAVADLLVTIFGSSISFYNNIFGYFTFGKAVCEFEGFMVSLTGIVGLWSLAILAFERYIVICKPMGDFRFQQKHAIIGCAFTWIWAFMWTSPPLFGWCSYVTEGLGTSCGPNWYTGGTNNNSYIMALFGTCFAMPLTTIIFSYSNLLFALRAVAAQQKDSETTQRAEREVSRMVVAMVLAFLICWLPYAIFAMLMASNKDIVIDPSLASMPSYFSKTATVYNPVIYVFMNKQRTCLMKLLCCGRDPFGDDESSSVSGRTDVTSVSEGGGSKVSPA
Anura	Dendrobatidae	Phyllobates terribilis	present	ASM4611937v1	MRSANMSALGTQGPFEGPQWPHLAPRSTYLIVATLMGLVVVLAFFVNGMVIVVSLKFKKLRSPLNYILVNLAVADLLVTVFGSSVSFYNNIFGYFTMGKTMCEFEGFMVSLTGIVGLWSLAILAFERYIVICKPMGDFRFQQKHAIMGCSFTWIWAFMWTSPPLFGWCSYVTEGLGTSCGPNWYSGGTNNNSYIMALFGTCFAMPLTTIIFSYSNLLFALRAVAAQQKESETTQRAEREVSRMVVAMVLAFLICWLPYAIFAMVMATNKEIVIDPSLASMPSYFSKTATVYNPVIYVFMNKQFRTCLMKLLCGGRDPFGDDDSSSVSGRTDVTSVSEGGNKVTPA
Anura	Dendrobatidae	Oophaga sylvatica	present	ASM3357655v1	MRSANMSALESPGPFEGPQWPHRAPRSTYLIIASLMCMVVVLAFFVNGMVIVVSLKFKKLRSPLNYILVNLAVADLLVTIFGSSISFYNNIFGYFTFGKAVCEFEGFMVSLTGIVGLWSLAILAFERYIVICKPMGDFRFQQKHAIIGCSFTWIWAFMWTSPPLFGWCSYVTEGLGTSCGPNWYTGGTNNNSYIMALFGTCFAMPLTTIIFSYSNLLFALRAVAAQQKDSETTQRAEREVSRMVVAMVLAFLICWLPYAIFAMLMASNKDIVIDPTLASMPSYFSKTATVYNPVIYVFMNKQRTCLMKLLCCGRDPFGDDESSSVSGRTDVTSVSEGGGSKVSPA
Anura	Limnodynastidae	Limnodynastes dumerilii	present	BGI_Ldum_1.0	MHTANMSAYELPGPFDGPQWPYLAPRSTYMMVAVLMGMVVVLALLVNGMVIVVSIKYKKLRSPLNYILLNLAVADVLVTIFGSSVSFHNNIFGYFTMGKTICEFEGFLVSLTGIVGLWSLAILAFERYIVICKPMGDFRFQQKHAIMGCSFTWIWAFLWTSPPLFGWCSYVPEGLRTSCGPNWYTGGTNNNSYIMTLFTTCFIMPLSTIIFSYSNLLMALRAVAAQQKESETTQRAEREVTRMVIAMVLAFLICWLPYAAFAIVTASNKDIIIDPTLASMPSYFSKTATVYNPVIYVFMNKQFRNCLMTLLCCGRNPFGGEDETSTASGRTDVTTVSEGGGNKVTPA
Anura	Eleutherodactylidae	Eleutherodactylus coqui	present	aEleCoq1.hap1	MHPGNMSAEETPGPFEGAQWPHLAPRSTYFIVAVLMGMVVVLAFFVNGMVIVVSLKYKKLRSPLNYILVNLAVADMLVTIFGSSISFHNNIFGFFTLGKSMCEFEGFMVSLTGIVGLWSLAILAFERYIVICKPLGDFRFQQRHAVIGCAFTWIWALLWTSPPLLGWCSYVPEGLGTSCGPNWYTGGANNNSYILALFTTCFTMPLSTIIFSYSNLLITLRTVAAQQKESETTQRAEREVTRMVIAMVFAFLICWLPYAVFAIVMATNKHIVIDPTLASMPSYFSKTATVYNPVIYVFMNKQFRNCLIQVICCGRSPFGGGAETSTSSGRTDVTTLTEGGGNKVTPA
Anura	Hemiphractidae	Stefania evansi	present	ASM4627096v1	MPSANMSAQETPGPFEGPQWPQLAPRSTYLIVAVLMGIVVVFAFLVNGMVIVVSLKYKKLRSPLNYILVNLAVADMLVTVFGSSVSFHNNIFGFFTLGKSMCEFEGFMVSLTGIVGLWSLAILAFERYLVICKPLGDFRFQQRHAVMGCAFTWIWAFLWTSPPLFGWCSYVPEGLGTSCGPNWYTGGTNNNSYILVLFTTCFILPLSTILFSYSSLLFALRAVAAQQKESETTQRAEREVTRMVIAMVLAFLICWLPYAAFAIVMATNKDIVIDPTLASMPSYFSKTATVYNPVIYVFMNKQFRNCLMKLICCGRNPFGEDESSTASGRTDVTTVAEGGGNKVTPA
Anura	Craugastoridae	Pristimantis euphronides	present	aPriEup1.0	MLSANMSSQDTPGPFKGPQWPHRAPRSTYLTVAVLMGLVVVLAFIVNGMVILVSLKYKKLRSPLNYILVNLAVADLLVTIFGSSLSFYNNVFGFFTLGKSMCEFEGFMVSLTGIVGLWSLAILAFERYIVICKPLGEFRFQQRHAVMGCAFTWIWALLWTSPPLFGWCSYVPELGTSCGPNWYTGGPNNNSYILALFTTCFIMPLSTIIFSYASLLITLRAVAAQQKESETTQRAEREVTRMVIAMVFAFLICWLPYAAFAIVMATNKHIVIDPTLASTPSYFSKTATVYNPVIYVFMNKQFRNCLMKLICCDRSPFGGVDETSTAGGRTEVTSLSEGGGNKVTPA
Anura	Hylidae	Dendropsophus ebraccatus	present	aDenEbr1.pat	MHSANVSALEIPGPYDGPQWPHLAPRSTYLIVAVLMGMVVVLAFFVNGLVIVVSLKYKKLRSPLNYILVNLAVADMLVTIFGSSVSFHNNIFGYFTLGKAMCEFEGFMVSLTGIVGLWSLAILAFERYIVICKPLGDFRFQQRHAVMGCAFTWIWALMWTSPPLFGWCSYVPEGLRTSCGPNWYTGGSNNNSYILALFTTCFVMPLSTIIFSYSNLLFALRAVAAQQKESETTQRAEREVTRMVIAMVLAFLICWLPYAAFAIVTATNKDIVIDPTLASMPSYFSKTATVYNPVIYVFMNKQFRNCLMKLICCGRSPFGEDETSTTSVRTDVTSVSEGGGNKVTPA
Anura	Hylidae	Hyla sarda	present	aHylSar1.hap1	MYSANMSALKTHGPFDGPQWPHVAPRSTYLIVAVLMGMVVFLAFFVNGIVIVVSLKYKKLRSPLNYILVNLAVADMLVTIFGSSVSFHNNIFGYFTLGKPVCEFEGFMVSLTGIVGLWSLAILAFERYIVICKPLGDFRFQQRHALMGCAFTWIWAFMWTSPPLFGWCSYVPEGLGTSCGPNWYTGGTNNNSYILALFATCFVMPLSTIIFSYSNLLFALRAVAAQQKESETTQRAEKEVTRMVIAMVLAFLVCWLPYAAFAIVTATNKDVVIDPTLASMPSYFSKTATVYNPVIYVFMNKQFRNCLMKLICCGRNPFGEDETSIASGRTDVTSISEGGGNKVTPA
Anura	Hylidae	Pseudacris regilla	present	aPseRei.0.p	MYSANMSALETLGPFDGPQWPHLAPRSTYLIVAVLMGMVVFLAFFVNGLVIVVSLKYKKLRSPLNYILVNLAVADMMVTIFGSSVSFHNNIFGYFTLGKSVCEFEGFMVSLTGIVGLWSLAILAFERYIVICKPLGDFRFQQRHAAMGCAFTWIWSFMWTSPPLFGWCSYVPEGLRTSCGPNWYTGGTNNNSYIMALFATCFIMPLCTIIFSYSNLLFALRAVAAQQKESETTQRAEKEVTRMVIAMVLAFLICWLPYAAFAIVTATNKEIVIDPTLASMPSYFSKTATVYNPVIYVFMNKQVSRNCLMKLICCGQNPFGWEDETSAASGRTDVTSISEGGGNKVTPA
Anura	Hylidae	Litoria verreauxii	present	Melb_Lvalp	MHSANMSAQVIPGAFDGPQWPHLAPRTTYLGVAVMMGMVVVSAFFVNAIVIVVSLKYKKLRSPLNYILVNLAVADMLVTIFGSSVSFHNNIFGYFTLGKAMCEFEGFMVSLTGIVGLWSLAILAFERYIVICKPMGDFRFQQKHAFIGCAFTWIWSFMWTAPPLFGWCSYVPEGLRTSCGPNWYTGGTNNNSYIMALFTTCFVMPLSTIIFSYSNLLVALRAVAAQQKESETTQRAEREVSRMVIAMVLAFLLCWLPYAIFAIVIAVDKSIVIDPVLASMPSYFSKTATVYNPVIYVFMNKQNCVMKLICCGRGSFG-DDESSAVSARTDVTSVSEGGGNKVTPA
Anura	Hylidae	Phyllomedusa bicolor	present	ASM4624507v1	MHSANMSAQVIPGPFDGPQWPHVAPRSTYLLVSVLMGFVVILAFFVNGMVIVVSLKYKKLRSPLNYILVNLAVADLLVTIFGSSVSFHNNIFGYFTLGKTMCEFEGFMVSLTGIVGLWSLAILALERYIVICKPMGDFRFQQRHAIIGCAFTWIWSFMWTSPPLFGWCSYVPEGLRTSCGPNWYTGGTNNNSYILALFTTCFAMPLSTIIFSYSNLLLALRAVAAQQKESETTQRAEREVTRMVIAMVLAFLICWLPYAIFAIVIATDKTIVIDPTLASMPSYFSKTATVYNPVIYVFMNKQFRNCLMKLLCCGRNPMGDDETSASSSVRTDVTSVSEAGGNKVTPA
Anura	Hylidae	Smilisca baudinii	present	ASM4475852v1	MYSANMSALETPGPFDGPQWPHVAPRSTYLIVAVLMGMVVVLAFFVNGVVIVVSLKYKKLRSPLNYILVNLAVADMLVTIFGSSVSFHNNIFGYFTLGKPVCEFEGFMVSLTGIVGLWSLAILAFERYIVICKPLGDFRFQQRHALMGCAFTWIWALMWTSPPLFGWCSYVPEGLGTSCGPNWYTGGTNNNSYILALFATCFAMPLSTIIFSYSNLLFALRAVAAQQKESETTQRAEKEVTRMVIAMVLAFLICWLPYAAFAIVMATNKDIVIDPTLASMPSYFSKTATVYNPVIYVFMNKQFRNCLMKLICCGRNPFGGEDETSTASNRTDVTSISEGGGNKVTPA
Anura	Hylidae	Osteocephalus taurinus	present	ASM4475842v1	MHSANKSALETPGPFEAPQWPHLAPRSTYLIVAVLMGMVVVLAFFVNGIVIVVSLKYKKLRSPLNYILVNLAVADMLVTIFGSSVSFHNNIFGYFTLGKSMCEFEGFMVSLTGIVGLWSLAILAFERYIVICKPMGDFRFQQRHAVMGCAFTWIWSLLWTSPPLFGWCSYVPEGLGTSCGPNWYTGGTNNNSYILALFATCFVMPLSTIIFSYSNLLFALRAVAAQQKESETTQRAEREVTRMVIAMVLAFLMCWLPYAAFAIVMATNKQVVIDPTLASMPSYFSKTATVYNPVIYVFMNKQFRNCLMKLLCCGRNPFGGEDETSTTSARTDVTSVSEGGGNKVTPA
Anura	Hylidae	Pseudacris crucifer	present	aPseCru1_p1.1	MYPGNMSARETPGPFEGPQWPHLAPRSTYLIVAVLMGMVVFLAFFVNGLVIVVSLKYKKLRSPLNYILVNLAVADMLVTIFGSSVSFHNNIFGYFTLGKPVCEFEGFMVSLTGIVGLWSLAILAFERYIVICKPLGDFRFQQRHAIMGCAFTWIWAFMWTSPPLFGWCSYVPEGLGTSCGPNWYTGGTNNNSYIMALFATCFVMPLSTIIFSYSNLLFALRAVAAQQKESETTQRAEKEVTRMVIAMVLAFLICWLPYAGFAIVTATNKEIVIDPTLASMPSYFSKTATVYNPVIYVFMNKQFRNCLMKLICCGRNPFGGEDETSASSGRTDVTSISEGGGNKVTPA
Anura	Hylidae	Boana sibleszi	present	ASM4475854v1	MHTANMTAQETPGPFEGPQWPHLAPRSTYLIVAVIMGMVVILAFFVNSIVIVVSLKYKKLRSPLNYILVNLAVADMLVTIFGSSVSFHNNIFGFFTMGKSMCEFEGFMVSLTGIVALWSLAILAFERYIVICKPMGDFRFQQRHAFMGCTFTWIWALLWTTPPLFGWCSYVPEGLGTSCGPNWYTGGTTNNSYILALFTTCFVMPLSTIIFSYSNLLIALRAVAAQQKESETTQRAEREVTRMVIAMVLAFLMCWLPYAAFAIVMATNKQIVIDPTLASMPSYFSKTATVYNPVIYVFMNKQFRNCLMKLICCGRNPFGGEDETSTASGRTDVTSISEGGGNKVTPA
Anura	Aromobatidae	Anomaloglossus baeobatrachus	present	aAnoBae1.hap1	MRSANMSALETQGPFEGPQWPFLAPRSTYWIVATLMGMVVVLAFFVNGMVIVVSLKFKKLRSPLNYILVNLAVADLLVTVFGSSISFYNNIFGYFTMGKTMCEFEGFMVSLTGIVGLWSLAILAFERYIVICKPMGDFRFQQKHAIMGCSFTWIWAFIWTSPPLFGWCSYVTEGLGTSCGPNWYSGGTNNNSYIMALFATCFVMPLSTIIFSYSNLLFALRAVAAQQKESETTQRAEREVTRMVIAMVLAFLVCWLPYAIFAMLMATNKQIVIEPTLASMPSYFSKTATVYNPVIYVFMNKQRTCLMKLLCCGRDPFGGDDDSSSVSGRTDVTSVSEGGGNKVTPA
Anura	Aromobatidae	Allobates femoralis	present	ASM3357653v1	MRSANMSALETLGPFEGPQWPFLAPRSTYLIVATLMGMVVVLAFFVNGMVIVVSKFKKLRSPLNYILVNLAVADLLVTVFGSSISFYNNIYGYFTMGKTMCEFEGFMVSLTGIVGLWSLAILAFERYIVICKPMGDFRFQQRHAIMGCAFTWIWAFTWTSPPLFGWCSYVTEGLGTSCGPNWYSGGTNNNSYIMALFATCFVMPLSTIIFSYSNLLFALRAVAAQQKESETTQRAEREVSRMVVAMVLAFLICWLPYAIFAMLMATNKQIVIEPALASLPSYFSKTATVYNPVIYVFMNKQFRTCLMKLLCCGRDPFGGDDDSSSASARTDVTSVSEGGGNKVTPA
Anura	Aromobatidae	Anomaloglossus beebei	present	ASM4611851v1	MRSANMSALETQGPFEGPQWPFIAPRSTYFIVATLMGMVVVLAFFVNGMVIVVTLKFKKLRSPLNYILVNLAVADLLVTVFGSSISFYNNIFGYFTMGKTMCEFEGFMVSLTGIVGLWSLAILAFERYIVICKPMGDFRFQQRHAIMGCSFTWIWAFMWTSPPLFGWCSYVTEGLGTSCGPNWYSGGTNNNSYIIVLFATCFVMPLSTIIFSYSNLLFALRAVAAQQKESETTQRAEREVTRMVVAMVLAFLVCWLPYAIFAMLMATNKQLVIEPTLASMPSYFSKTATVYNPVIYVFMNKQFRTCLMKLLCCGRDPFGGDDDSSSVSGRTDVTSVSEGGNKVTPA
Anura	Rhinodermatidae	Rhinoderma darwinii	present	aRhiDar2.hap1	MQSANMSAQETPGPFEGPQWPHRAQRSTYLIVAVLMGMVVALAFIVNSMVIVVSLKYKKLRSPLNYILVNLAIADMLVTIFGSSVSFHNNIFGFFTMGKLMCEFEGFMVSLTGIVGLWSLAILAFERYIVICKPLGDFHFQQRHAVMGCAFTWIWAFLWTSPPLFGWCSYVPEGLGTSCGPNWYTGGTNNNSYILVLFTTCFITPLSTIIFSYSNLLFSLRAVAAQQKESESTQRAEREVTRMVIAMVLAFLICWLPYAVFAIVIATNKHIVIDPTLASLPSYFSKTATVYNPVIYVFMNKQFRNCLMKLICCGHNPFGEDETSSASGRTDITTVSEGGGNKVTPA
Anura	Bufonidae	Bufo gargarizans	present	ASM1485885v1	MHSANMSAQGTPGPFEGPQWPHVAPRSTYLTVAVLMGMVVFLAFFVNGMVIVVSLKYKKLRSPLNYILVNLAVADILVTMFGSTVSFHNNIFGFFTLGKLVCELEGFVVSLTGIVGLWSLAILAFERYIVICKPMGDFRFQQRHAVMGCSFTWIWAFLWTSPPLIGWCSYVPEGLGTSCGPNWYTGGTNNNSYILALFTTCFMMPLTTIIFSYSNLLLALRAVAAQQKESETTQRAEREVTRMVIAMVLAFLICWLPYAVFAILMASNKNLVIDPTLASMPSYFSKTATVYNPVIYVFMNKQFRDCLTKLLCCGRNPFGEDETSTASGRTDVTSVSEGGGNKVTPA
Anura	Bufonidae	Bufo bufo	present	aBufBuf1.1	MHSANMSARETPGPFEGPQWPHIAPRSTYLTVAVLMGMVVFLAFFVNGMVIVVSLKYKKLRSPLNYILVNLAVADIFVTMFGSTVSFHNNIFGFFTLGKSICELEGFVVSLTGIVGLWSLAILAFERYIVICKPMGDFRFQQRHAVMGCAFTWIWALLWTSPPLIGWCSYVPEGLGTSCGPNWYTGGTNNNSYILALFTTCFMMPLTTIIFSYSNLLLALREVAAQQKDSETTQRAEREVTRMVIAMVLAFLICWLPYAVFAIVMATNKNVVIDPTLASMPSYFSKTATVYNPVIYVFMNKQFRVCLTKLLCCGRNPFGGEDETSTASGRTDVTSVSEGGGNKVTPA
Anura	Bufonidae	Bufotes viridis	present	bufVir1	MHSANMSAQESPGPFEGPQWPHLAPRSTYLTVAVLMGMVVVLAFFVNGMVIVVSLKYKKLRSPLNYILVNLAVADMLVTMFGSTVSFHNNIFGFFTLGKSVCELEGFVVSLTGIVGLWSLAILALERYIVICKPMGDFRFQQRHAVMGCAFTWIWALLWTSPPLIGWCSYVPEGLGTSCGPNWYTGGTNNNSYILALFITCFMMPLTTIIFSYSNLLLALRAVAAQQKESETTQRAEKEVTRMVIAMVLAFLICWLPYAAFAIVTATNKNIVIDPTLASMPSYFSKTATVYNPVIYVFMNKQFRVCLTKLLCCGRNPFGGEDETSTASGRTDVTSVSEGGGNKVTPA
Anura	Bufonidae	Rhinella marina	present	aRhiMar1.3	MHSANMSAQETPGPFEGPQWPHLAPRSTYLTVAVLMGMVVVLAFFVNGLVIVVSLKYKKLRSPLNYILVNLAVADMLVTMFGSTVSFHNNIFGFFTLGKSMCELEGFVVSLTGIVGLWSLAILAFERYIVICKPMGDFRFQQRHAVMGCAFTWIWALLWTSPPLFGWCSYVPEGLGTSCGPNWYTGGTNNNSYILALFTTCFMMPLTTIIFSYSNLLLALRAVAAQQKESETTQRAEREVTRMVIAMVLAFLICWLPYAAFAIVMATNKNIVIDPTLSSMPSYFSKTATVYNPVIYVFMNKQFRVCLTKLLCCGRNPFGGEDETSMASGRTDVTSVSEGGGNKVTPA
Anura	Bufonidae	Anaxyrus boreas	present	aAnaBor1.0.p	MHSANMSAQETPGPFEGPQWPYLAPRSTYLTVAVLMGMVVFLAFFVNGMVIVVSLKYKKLRSPLNYILVNLAVADMLVTMFGSTVSFHNNIFGFFTLGKSMCELEGFVVSLTGIVGLWSLAILAFERYIVICKPMGDFRFQARHAVMGCAFTWIWALLWTSPPLFGWCSYVPEGLGTSCGPNWYTGGTNNNSYILVLFTTCFMMPLTTIIFSYSNLLLALRAVAAQQKESETTQRAEREVTRMVIAMVLAFLICWLPYAAFAIVMATKKNFVIDPTLASMPSYFSKTATVYNPVIYVFMNKQFRVCLTKLLCCGRNPFGGEDETSTASGRTDVTSLSEGGGNKVTPA
Anura	Bufonidae	Atelopus hoogmoedi	present	ASM4627082v1	MHSANMLAQEAPGPFEGPQWPHRAPRSTYLIVAVLMGTVVVSAFFVNSLVIVVSLKYKKLRSPLNYILVNLAVADILVTVFGSTVSFHNNIFGFFTLGKSVCEFEGFMVSLTGIVGLWSLAILAFERYIVICKPMGDFRFQQRHAVMGCAFTWLWSLLWTAPPLFGWCSYVPEGLGTSCGPNWYTGGTNNNSYIMALFTTCFMMPLSTIIFSYSNLLLALRAVAKQQEQSTTTQKAERKVTRMVIMMVFGFLVCWLPYTSFALWAVTHRGELFDLRMASMPSVFSKASTVYNPFIYIFMNRQFRVCLTKLLCCGRNPFGGEDESSMASGRTDVTSVSEGGGNKVTPA
Anura	Bufonidae	Rhaebo guttatus	present	ASM4626992v1	MHSANMSAQETPGPFEGPQWPQLAPRSTYLIVAVLMGIVVVLAFFVNGMVIVVSLKYKKLRSPLNYILVNLAVADILVTMFGSTVSFHNNIFGFFTLGKSMCELEGFVVSLTGIVGLWSLAILAFERYIVICKPMGDFRFQQRHAVMGCAFTWIWALLWTSPPLFGWCSYVPEGLRTSCGPNWYTGGTNNNSYILALFATCFMMPLTTIIFSYSNLLLALRAVAAQQKESETTQRAEREVTRMVIAMVLAFLICWLPYAAFAIVMATNKNIVIDPTLASMPSYFSKTATVYNPVIYVFMNKQFRVCLTKLLCCGRNPFGGEDETSTASGRTDVTSVSEGGGNKVTPA
Anura	Bufonidae	Atelopus laetissimus	present	UAnd_AteLae_0.19.5	MHSANMLTQEAPGPFEGPQWPHLATRSTYLIIAVLMGMVVVLAFFVNSMVIMVSLKYKKLRSPLNYILVNLAVADMLVTVFGSTVSFHNNIFGFFTLGKTMCEFEGFMVSLTGIVGLWSLAILAFERYIVICKPMGDFRFQQRHAVMGCAFTWIWALLWTSPPLFGWCSYVPEGLGTSCGPNWYTGGTNNNSYILTLFTTCFMMPLSTIIFSYSNLLFALRAVAAQQKESETTQRAEREVTRMVIAMVLAFLVCWLPYAIFAIVTATNRNIVIDPTLASMPSYFSKTATVYNPVIYVFMNKQFRVCLTKLLCCGRNPFGGEDESSIASGRTDITSVSEGGGNKVTPA
Anura	Bufonidae	Incilius valliceps	present	ASM4400873v1	MHSANMSAQETAGPFEGPQWPHLAPRSTYLTVAVLMGMVVVLAFFVNGMVIVVSLKYKKLRSPLNYILVNLAVADMLVTMFGSTVSFHNNIFGFFTLGKSMCELEGFVVSLTGIVGLWSLAILAFERYIVICKPMGDFRFQQRHAVMGCAFTWIWALLWTSPPLFGWCSYVPEGLGTSCGPNWYTGGTNNNSYILALFTTCFMMPLTTIIFSYSNLLLALRAVAAQQKESETTQRAEREVTRMVIAMVLAFLICWLPYAAFAIVMATNKNIVIDPTLASMPSYFSKTATVYNPVIYVFMNKQFRVCLTKLLCCGRNPFGGEDETSTASGRTDVTSVSEGGGNKVTPA
Anura	Bufonidae	Sclerophrys maculata	present	ASM4626954v1	MYSANMSAQETPGPFKGPQWPHLAPRSTYLTVAVLMGMVVVLAFFVNGMVIVVSLKYKKLRSPLNYILVNLAVADMLVTMFGSTVSFHNNIFGFFTLGKSICELEGFVVSLTGIVGLWSLAILAFERYIVICKPMGDFRFQQRHAVMGCAFTWIWSLLWTSPPLFGWCSYVPEGLGTSCGPNWYTGGTNNNSYILALFATCFMMPLTTIIFSYSNLLLALRAVAAQQKESETTQRAEREVTRMVIAMVLAFLICWLPYAAFAIVMATNKNIVIDPTLASMPSYFSKTATVYNPVIYVFMNKQFRVCLTKLLCCGRNPFGGEDETSTASGRTDVTSVSEGGGNKVTPA
Anura	Myobatrachidae	Pseudophryne corroboree	present	aPseCor3.hap2	MKLANVSAYETHGPFDGPQWPHIAPRSTYLMIAVLMGMVVVLAFLVNGMVIVVSIKYKKLRSPLNYILLNLAVADLLVTIFGSSVSFHNNIFGYFTLGKSICEFEGFMVSLTGIVGLWSLAILAFERYIVICKPMGDFRFQQRHAVMGCSFTWIWAFIWTSPPLFGWCSYVPEGLRTSCGPNWYTGGTNNNSYIMALFTTCFIMPLSTIIFSYSNLLMALRAVAAQQKDSETTQRAEREVTRMVIAMVLAFLICWLPYAAFAIVMASNKDIVIEPTLASMPSYFSKTATVYNPVIYIFMNKQFRDCLMKLLCCGRNPFGGEDETSATSGRTDVTSVSEGGGNKVTPA
Anura	Myobatrachidae	Taudactylus pleione	present	aTauple2	MKSSNMSAYETLGPFDGPQWPHIAPHSTYLMVTVLMGMVVVLALFVNGMVIVVSIKYKKLRSPLNYILLNLAVADLLVTIFGSSVSFHNNIFGYFTLGKTMCEFEGFMVSLTGIVGLWSLAILAFERYIVICKPMGDFRFQQRHAVMGCLFTWIWAFIWTSPPLFGWCSYVPEGLRTSCGPNWYTGGTNNNSYILVLFTTCFIMPLSTIIFSYSSLLMALRAVAAQQKDSETTQRAEREVTRMVIAMVLAFLICWLPYAAFAIVMASNKDIVIEPTLASLPSYFSKTATVYNPVIYVFMNKQFRNCLMKLLCCGRNPFGREDETSTASGRTDVTSVSEGGGNKVTPA
Anura	Mantellidae	Mantella aurantica	present	aManAur1.hap2	MRAANMSALETFGPFEGPQWPHLAPRSTYWMIAVLMGFVVVLAFFVNGMVIVVTLKYKKLRSPLNYILVNLAIADLLVTIFGSSVSFHNNIFGYFTLGKELCQFEGFMVSLTGIVGLWSLAILAFERYLVICKPMGDFRFQKKHAAIGCLFTWIWASMWTSPPLFGWCSYVPEGLRTSCGPNWYSGGTNNNSYIMALFMTCFVMPLSTIIFSYSNLLMALRAVAAQQKDSETTQRAEREVSRMVIAMVLAFLICWLPYAAFAIVAASNKDIVIDPTLASMPSYFSKTATVYNPVIYVFMNKQFRNCLMTLICCGRNPFGGEDETSTASGRTDVTSMSEGGGNKVTPA
Anura	Ranidae	Aquarana catesbeiana	present	ASM4218655v1	MRAANMSAQKIPGPFEGPQWPHLAPRSAYLMVAVLMGFVVVLASFANCMVIVVTIKYKKLRSPLNYILVNLAIADLLVTIFGSSVSFHNNIFGYFTLGKALCEFEGFMVSLTGIVGLWSLAILAFERYLVICKPMGDFRFQKKHAVMGCSFTWIWASIWTSPPLFGWCSYVPEGLRTSCGPNWYSGGTNNNSYIMALFMTCFVMPLCTIIFSYSNLLMALRAVAAQQKDSETTQRAEREVSRMVIGMVLAFLICWLPYAAFAIVAASNKDIVIDPMLASMPSYFSKTATVYNPVIYVFMNKQFRNCLMTLICCGRNPFGGEDETSTASVRTDVTSVSEGGGNKVTPA
Anura	Ranidae	Rana temporaria	present	aRanTem1.1	MYFYSSFLCLKSTCYSKSITKMRAANMSAQKIPGPFEGPQWPHLAPRSTYLMIAVLMGFVVVLAFFVNGMVIVVTIKYKKLRSPLNYILVNLAIADLLVTIFGSSVSFHNNIFGYFTLGKALCEFEGFMVSLTGIVGLWSLAILAIERYLVICKPMGDFRFQKKHAVMGCSFTWIWASIWTSPPLFGWCSYVPEGLRTSCGPNWYSGGTNNNSYIMALFMTCFAMPLITIIFSYSNLLMALRAVAAQQKDSETTQRAEREVSRMVIGMVLAFLICWLPYAAFAIVAASNKDIVIDPALASMPSYFSKTATVYNPVIYVFMNKQFRNCLMTLICCGRNPFGGEDETSTASARTDVTSMSEGGGNKVTPA
Anura	Ranidae	Pelophylax lessonae	present	aPelLes1.hap1.1	MRAANMSAQKIPGPFEGPQWPHLATRSTYLIIVVLMGLVVVLASFVNSMVIVVTIKYKKLRSPLNYILVNLAIANLLVTIFGSSVSFHNNIFGYFTLGKAMCEFEGFMVSLTGIVGLWSLAILAFERYLVICKPMGDFRFQKKHAIMGCSFTWIWASIWTSPPLFGWCSYVPEGLRTSCGPNWYSGGTNNNSYIMALFITCFVMPLSTIIFSYSNLLMALRAAQQKDSETTQRAEREVSRMVIAMVLAFLICWLPYAAFAIVAASNKDIVIDPTLASMPSYFSKTATVYNPVIYVFMNKQRNCLMTLICCGRNPFGGEDETSTASVRTDVTTVSEGGGSKVTPA
Anura	Ranidae	Lithobates pipiens	present	aLitPip1_p1.2	MRAANMSAQKIPGPFEGPQWPHLAPRSTYLMVAVLMGFVVVLASFANCMVIVVTIKYKKLRSPLNYILVNLAIADLLVTIFGSSVSFHNNIFGYFTLGKALCEFEGFMVSLTGIVGLWSLAILAFERYLVICKPMGDFRFQKKHAIMGCSFTWIWASIWTSPPLFGWCSYVPEGLRTSCGPNWYSGGTNNNSYIMALFMTCFVMPLSIIIFSYSNLLMALRAVAAQQKDSETTQRAEREVSRMVIGMVLAFLICWLPYAAFAIVAASNKDIVIDPMLASMPSYFSKTATVYNPVIYVFMNKQFRNCLMTLICCGHNPFGGEDETSTASVRTDVTSVSEGGGNKVTPA
Anura	Ranidae	Lithobates sylvaticus	present	aRanSyl1.merge	MRAANMSAQKIPGPFEGPQWPHLAPRSTYLMVAVFMGFVVVLAAFANCMVIVVTIKYKKLRSPLNYILVNLAIAGLLVTIFGSSVSFHNNIFGYFTLGKALCEFEGFMVSLTGIVGLWSLAILALERYLVICKPMGDFRFQKKHAIMGCSFTWIWASIWTAPPLFGWCSYVPEGLRTSCGPNWYSGGTNNNSYIMALFMTCFVMPLSTIIFSYSNLLMALRAVAAQQKDSETTQRAEREVSRMVIGMVLAFLICWLPYAAFAIVAASNKDIVIDPILASMPSYFSKTATVYNPVIYVFMNKQFRNCLMTLICCGRNPFGGEDETSTASARTDVTSVSEGGGNKVTPA
Anura	Ranidae	Lithobates clamitans	present	aLitCla1_p1.2	MRAANMSTQKIPGPFEGPQWPHLAPRSTYLMVAVLMGFVVVLASFANCMVIVVTIKYKKLRSPLNYILVNLAIADLLVTIFGSSVCFHNNIFGYFTLGKALCEFEGFMVSLTGIVGLWSLAILAFERYLVICKPMGDFRFQKKHAVMGCSFTWIWASIWTSPPLFGWCSYVPEGLRTSCGPNWYSGGTNNNSYIMALFMTCFVMPLSTIIFSYSNLLMALRAVAAQQKDSETTQRAEREVSRMVIGMVLAFLICWLPYAAFAIVAASNKDIVIDPMLASMPSYFSKTATVYNPVIYVFMNKQFRNCLMTLICCGRNPFGGEDETSTASVRTDVTSVSEGGGNKVTPA
Anura	Ranidae	Glandirana rugosa	present	Glandirana_rugosa_assembly_1.0	MRVANMSAQKIPGPFEGPQWPHLAPRSTYLMIAVLMGFVVVLASFVNGMVIVVTIKYKKLRSPLNYILVNLAIADLLVTIFGSSVCFHNNIFGYFTLGKALCEFEGFMVSLTGIVGLWSLAILAFERYLVICKPMGDFRFQKKHAIMGCSFTWIWASIWTSPPLFGWCSYVPEGLRTSCGPNWYSGGTNNNSYIMALFITCFVMPLSTIIFSYSNLLMALRAVAAQQKDSETTQRAEREVSRMVIAMVLAFLICWLPYAAFAIVAASNKDIVIDPTLASMPSYFSKTATVYNPVIYVFMNKQFRNCLMTLICCGRNPFGGEDETSTASVRTDVTSVSEGGGNKVTPA
Anura	Ranidae	Lithobates septentrionalis	present	aLitSep1_p1.2	MRAANMSAQKIPGPFEGPQWPHLAPRSTYLMVAVLMGFVVVLASFANCMVIVVTIKYKKLRSPLNYILVNLAIADLLVTIFGSSVCFHNNIFGYFTLGKALCEFEGFMVSLTGIVGLWSLAILAFERYLVICKPMGDFRFQKKHAVMGCSFTWIWASIWTSPPLFGWCSYVPEGLRTSCGPNWYSGGTNNNSYIMALFMTCFVMPLSTIIFSYSNLLMALRAVAAQQKDSETTQRAEREVSRMVIGMVLAFLICWLPYAAFAIVAASNKDIVIDPMLASMPSYFSKTATVYNPVIYVFMNKQFRNCLMTLICCGRNPFGGEDETSTASVRTDVTSVSEGGGNKVTPA
Anura	Ranidae	Staurois parvus	present	Staurois_parvus_genomeassembly_1.0.embl	MRAANMSAQKIPGPFEGPQWPHLAPRSTYLIIAVLMGLVVVLATFVNGMVIAVTITYKKLRSPLNYILVNLAIADLLVTIFGSSVCFHNNIFGYFTLGKALCEFEGFMVSLTGIVGLWSLAILAFERYLVICKPMGDFRFQKKHAIMGCSFTWIWASIWTSPPLFGWCSYVPEGLRTSCGPNWYSGGTNNNSYIMALFMACFVTPLSTIIFSYSNLLMALRAVAAQQKESETTQRAEREVSRMVIAMVLAFLVCWLPYAAFAIVAASNKDIVIDPTLASMPSYFSKTATVYNPVIYVFMNKQFRNCLMTLICCGRNPFGGEDETSTASVRTDVTSVSEGGGNKVTPA
Anura	Pyxicephalidae	Pyxicephalus adspersus	present	UCB_Pads_2.0	MRAANMSALEIPGPFEGPQWPHLAPRSTYFLIAVLMGMVVVLAFFVNGMVIVVTLKYKKLRSPLNYILVNLAVADLLVTFFGSTVCFHNNIFGYFTLGKALCEFEGFMVSLTGIVGLWSLAILALERYLVICKPMGDFRFQKKHAIIGCLFTWIWAGIWTSPPLFGWCSYVPEGLRTSCGPNWYSGGTNNNSYIMALFMTCFVMPLSTIIFSYSNLLMALRAVAAQQKESETTQRAEREVSRMVIAMVLAFLICWLPYAAFAIVAASNKDIVINPALASMPSYFSKTATVYNPVIYVFMNKQFRNCLMTLICCGRNPFGGEDETSTASARTDVTSVSEGGGNKVTPA
Anura	Pyxicephalidae	Tomopterna cryptotis	present	ASM4676639v1	MRAANISALEIPGPFEGPQWPYLAPRSTYLMVSILMGLVVVLALFVNGMVIVVTMKYKKLRSPLNYILVNLAIADLLVTIFGSSVSFHNNIFGYFTLGKSLCEFEGFMVSLTGIVGLWSLAILALERYLVICKPMGDFRFQKKHAIIGCLFTWIWATIWTSPPLFGWCSYVPEGLRTSCGPNWYSGGTNNNSYIMALFITCFFMPLSTIIFSYSNLLMALRAVAAQQKESETTQRAEREVSRMVIAMVLAFLICWLPYAAFAIVAASNKDIVIDPTLASMPSYFSKTATVYNPVIYVFMNKQFRNCLMTLICCGRNPFGGEDETSTASSRTDVTSVSEGGGSKVTPA
Anura	Pyxicephalidae	Tomopterna kachowskii	present	ASM4626958v1	MHSANKSALETPGPFEAPQWPHLAPRSTYLIVAVLMGMVVVLAFFVNGIVIVVSLKYKKLRSPLNYILVNLAIADMLVTIFGSSVSFHNNIFGYFTMGKSMCEFEGFMVSLTGIVGLWSLAILAFERYIVICKPMGDFRFQQRHAVMGCAFTWIWSLLWTSPPLFGWCSYVPEGLRTSCGPNWYSGGTNNNSYIMALFITCFFMPLSTIIFSYSNLLMALRAVAAQQKESETTQRAEREVSRMVIAMVLAFLICWLPYAAFAIVAASNKDIVIDPTLASMPSYFSKTATVYNPVIYVFMNKQFRNCLMTLICCGRNPFGGEDETSTASSRTDVTSVSEGGGNKVTQA
Anura	Phrynobatrachidae	Phrynobatrachus natalensis	present	ASM4475882v1	MRATNFSAQKIPGPYEGPQWPHLAPRSTYLMIAALMGLVVVLAFLVNGMVVVVTMKYKKLRSPLNYILVNLAVADLLVTIFGSSVCFHNNIYGYFTLGKALCQFEGFMVSLTGVVGLWSLAILAFERYLVICKPMGDFRFQKKHAIMGCLFTWVWAAIWTSPPLFGWCSYVPEGLRTSCGPNWYTGGTNNNSYIMTLFMTCFVMPLSTIIFSYSNLLMALRAVAAQQKDSETTQRAEREVSRMVVAMVLAFLICWLPYAAFAVVAACNKDIVIEPALASMPSYFSKTATVYNPVIYVFMNKQFRNCLMTLICCGRNPFGGEDESSTASARTDVTSVSEGGGNKVTPA
Anura	Hyperoliidae	Hyperolius riggenbachi	present	aHypRig1.pri	MSQVQLLQRVSNKMRPAANKSALETPGPFDGPQWPHLAPRSTYLMIAVLMGIVVVLAIFVNGMVIVVTIRYKKLRSPLNYILVNLAVADLLVTIFGSTICFHNNIFGYFTLGKTMCECEGFVVSLTGIVGLWSLAILAFERYIVICKPMGDFRFQQKHAIIGCSFTWIWALIWTSPPLFGWCSYVPEGLRTSCGPNWYTGGTNNNSYILALFTTCFLMPLSTILFSYSSLLMALRAVAAQQKESETTQRAEREVTRMVIAMVLAFLVCWLPYAAFAMVTATNKDIVIDPMLASMPSYFSKTATVYNPVIYVFMNKQFRNCLMTLLCCGRNPFGGDDESSMASGRTDVTSVSEGGRNKVTPA
Anura	Hyperoliidae	Hyperolius nasutus	present	ASM4475864v1	MWAANKSALETPGPFDGPQWPHLAPRSTYLMIAVLMGIVVVLAFFVNGMVIVVTIRYKKLRSPLNYILVNLAVADLLVTIFGSTICFHNNIFGIVGLWSLAILAFERYIVICKPMGDFRFQQKHAIIGCSFTWIWALIWTSPPLFGWCSYVPEGLRTSCGPNWYTGGTNNNSYIMALFTTCFVMPLSTILFSYSSLLMALRAVSVAAQQKGSETTQRAEREVTRMVIAMVLAFLVCWLPYAAFAVVTATNKDIVIDPMLASMPSYFSKTATVYNPVIYVFMNKQFRNCLITLLCCGRNPFGGDDESSMASGRTDVTSVSEGGRNKVTPA
Anura	Hyperoliidae	Paracassina kounhiensis	present	ASM4627110v1	MRAANKSALETPGPFDGPQWPYLAPRSTYLMVAVLMGIVVVLAFFVNGMVIVVTIKYKKLRSPLNYILVNLAVADLFVTLFGSSICFHNNIFGYFTLGKAMCEFEGFVVSLTGIVGLWSLAILAFERYIVICKPMGDFRFQQKHAVIGCSFTWIWAFIWTSPPLFGWCSYVPEGLRTSCGPNWYTGGTNNNSYIMALFTTCFIMPLSTIIFSYSSLLMALRAVSVAAQQKESETTQRAEREVTRMVVAMVLAFLVCWLPYAAFAVVMAANKDIVIDPILASMPSYFSKTATVYNPVIYVFMNKQQFRNCLMTLICCGRNPFGGEDESSTASGRTDVTSVSEGGRNKVTPA
Anura	Hyperoliidae	Afrixalus enseticola	present	ASM4627104v1	MPAANKSALETPGPFDGPQWPHLAPRSTYLMIAVLMGIVVVLAFFVNGMVIVVTLKYKKLRSPLNYILVNLAVADLLVTICGSTICFHNNIFGYFTMGKTICECEGFVVSLTGIVGLWSLAILAFERYIVICKPMGDFRFQQKHAIIGCSFTWIWAFIWTSPPLFGWCSYVPEGLRTSCGPNWYTGGTNNNSYIMSLFATCFIMPLSTILFSYSNLLMALRAVSVAAQQKESETTQRAEREVTRMVIAMVLAFLICWLPYAAFAVVTATNKDIVIDPLLASMPSYFSKTATVYNPVIYVFMNKQQFRNCLMTLICCGRNPFGGEDESSMASGRTDVTSVSEGGRNKVTPA
Anura	Arthroleptidae	Leptopelis ragazzii	present	ASM4627000v1	MWATNKSALEIPGPYEGPQWPHLAPRSVFLMIAAIMGIVVVLASFVNGMVLVVTIKYKKLRAPLNYILVNLAVADLLVTIFGTSLCFHNNIFGYFTLGKLTCEFEGFIVSLTGIVGLWSLAILAFERYIVICKPMGDFHFQQRHAIMGCSFTWTWALILFSKGTTCSVVWHSRSQNNVSYIVCLFLFCLVLPLFIMIFSYGHIVKVTRGVAAQQKESESTQRAEREVTRMVIAMVLAFLFCWLPYAGFAIVTATNKDIVIDPILASMPSYFSKTATVYNPVIYVFMNKQ
Anura	Myobatrachidae	Mixophyes fleayi	present	aMixFle1.hap1	MHAANMSAYETPGPFDGPQWPHRAPHSTYLMVSVLMGMVVVLAFFVNGMVIVVSIKYKKLRSPLNYILLNLAVADLLVTIFGSSVSFHNNIFGYFTMGKAVCEFEGFMVSLTGIVGLWSLAILAFERYIVICKPMGDFRFQQRHAVMGCSFTWIWSFMWTSPPLFGWCSYVPEGLRTSCGPNWYTGGTNNNSYIMALFTTCFMMPLSTIIFSYSNLLIALRAVAAQQKESETTQRAEREVTRMVIAMVLAFLICWLPYAAFAIVMASNKDIVIEPTLASMPSYFSKTATVYNPVIYVFMNKQFRNCLMTLLCCGRNPFGGEDESSTASGRTDVTSVSEGGGNKITPA
