# Supplementary material for: Pinopsin Regulates Melatonin Production and Daily Locomotor Activity: Functional Insights From Gene‐Edited Xenopus Tadpoles
Source: J Pineal Res. 2026 Jan 27;78(2):e70114. doi: 10.1111/jpi.70114 (PMC12836464; doi:10.1111/jpi.70114)
Supplement: Supplementary file 7 — Supplemental Table S2: Lissamphibian species with well‐assembled genomes missing the pinopsin gene. [file JPI-78-e70114-s002.xlsx]

## Sheet: Sheet1
Supplemental Table S2: Lissamphibian species with well-assembled genomes missing the pinopsin gene
Order	Family	Species	Pinopsin	Genome version	Observations
Gymnophiona	Ichthyophiidae	Ichthyophis bannanicus	absent	NWPU_BC_v1	exons 1 & 2 present, exons 3, 4 & 5 missing
Gymnophiona	Dermophiidae	Geotrypetes seraphini	absent	aGeoSer1.2	no exons detectable
Gymnophiona	Siphonopidae	Microcaecilia unicolor	absent	aMicUni1.2	no exons detectable
Anura	Ptychadenidae	Ptychadena harenna	absent	ASM4626952v1	no exons detectable
Anura	Ptychadenidae	Ptychadena robeensis	absent	ASM3625061v1	no exons detectable
Anura	Ptychadenidae	Ptychadena neumanni	absent	ASM4627028v1	no exons detectable
Anura	Ptychadenidae	Ptychadena erlangeri	absent	ASM4475846v1	no exons detectable
Anura	Ptychadenidae	Ptychadena anchietae	absent	ASM4627064v1	no exons detectable
Anura	Microhylidae	Gastrophryne carolinensis	absent	aGasCar1.pri	no exons detectable
Anura	Microhylidae	Gastrophryne elegans	absent	ASM4627106v1	no exons detectable
